# Supplementary material for: Early Feeding Factors and Eating Behaviors among Children Aged 1–3: A Cross-Sectional Study
Source: Nutrients. 2022 May 29;14(11):2279. doi: 10.3390/nu14112279 (PMC9183102; doi:10.3390/nu14112279)
Supplement: Supplementary file 1 [file nutrients-14-02279-s001.zip]

Archive with 1 entries (1 files):
- nutrients-1742435-supplementary.pdf
